# Supplementary material for: Controllable Growth of Monolayer and Bilayer WSe2 by Liquid-Phase Precursor via Chemical Vapor Deposition for Photodetection
Source: Nanomaterials (Basel). 2024 Dec 16;14(24):2021. doi: 10.3390/nano14242021 (PMC11728604; doi:10.3390/nano14242021)
Supplement: Supplementary file 1 [file nanomaterials-14-02021-s001.zip]

Archive with 1 entries (1 files):
- nanomaterials-3344838-supplementary.pdf
